# Supplementary material for: A Comprehensive Analysis Revealing BUB1B as a Potential Prognostic and Immunological Biomarker in Lung Adenocarcinoma
Source: Int J Mol Sci. 2025 Feb 26;26(5):2061. doi: 10.3390/ijms26052061 (PMC11899737; doi:10.3390/ijms26052061)
Supplement: Supplementary file 1 [file ijms-26-02061-s001.zip]

Archive with 1 entries (1 files):
- ijms-3411333-supplementary.pdf
